# Supplementary material for: Mechanistic Insights into NDMA Adsorption onto Selected Pollutants and Their Removal via Direct Rapid Sand Filtration and After Enhanced Coagulation
Source: Molecules. 2025 May 8;30(10):2094. doi: 10.3390/molecules30102094 (PMC12113702; doi:10.3390/molecules30102094)
Supplement: Supplementary file 1 [file molecules-30-02094-s001.zip]

Archive with 1 entries (1 files):
- molecules-3582421-supplementary.pdf
